# Supplementary material for: Gestational Inulin Supplementation in Low-/High-Fat Sow Diets: Effects on Growth Performance, Lipid Metabolism, and Meat Quality of Offspring Pigs
Source: Foods. 2025 Apr 10;14(8):1314. doi: 10.3390/foods14081314 (PMC12027208; doi:10.3390/foods14081314)
Supplement: Supplementary file 1 [file foods-14-01314-s001.zip]

Archive with 1 entries (1 files):
- foods-3519102-supplementary.pdf
